# Supplementary material for: dbVOR: a database system for importing pedigree, phenotype and genotype data and exporting selected subsets
Source: BMC Bioinformatics. 2015 Mar 18;16(1):91. doi: 10.1186/s12859-015-0505-4 (PMC4407391; doi:10.1186/s12859-015-0505-4)
Supplement: Additional file 1 — Contains the entire dbVOR package, version 1.11. [file 12859_2015_505_MOESM1_ESM.zip]

Archive with 1 entries (1 files):
- 1652824117132674_add1.tgz
